# Supplementary material for: The Cardio-Oncology Patients—What They Know and What They Should Know
Source: Curr Oncol. 2025 Nov 2;32(11):613. doi: 10.3390/curroncol32110613 (PMC12651008; doi:10.3390/curroncol32110613)
Supplement: Supplementary file 1 [file curroncol-32-00613-s001.zip]

Archive with 1 entries (1 files):
- curroncol-3802700-supplementary.pdf
